# Supplementary material for: Global data set of long-term summertime vertical temperature profiles in 153 lakes
Source: Sci Data. 2021 Aug 4;8:200. doi: 10.1038/s41597-021-00983-y (PMC8339007; doi:10.1038/s41597-021-00983-y)
Supplement: Supplementary file 2 — Supplementary Table S1 [file 41597_2021_983_MOESM2_ESM.xlsx]

## Sheet: Sheet1
Table S1. Methods information as provided by the data contributors for lake characteristic supplementary variables of Secchi depth, chlorophyll-a, total phosphorus, and dissolved organic carbon. Individual data contributors can be contacted for additional details (see “SiteInformation.csv”). Data can be viewed in Supplementary File 2 (Table S1) online.
SiteID	LakeID	LakeName	Secchi_m_Methods	Chlorophyll_ug_L_Methods	TotalPhosphorus_ug_L_Methods	DissolvedOrganicCarbon_mg_L_Methods
1	10	Batorino	The value of Secchi depth was determined with the use of a white Secchi disc 30 cm in diameter. Secchi data were collected monthly (June, July, August) of 2005-2009, and values reported here as the average calculated over this period.	Chlorophyll samples were collected monthly (June, July, August) of 2005-2009, and values reported here as the average calculated over this period. Chlorophyll samples were collected from three depths (0.5, 3 and 5 m). The water samples from all the depths were mixed in such a way that the water volume of each level (depth) in the mixed sample was proportional to the fraction of the level in the t…	The total P samples were collected monthly (June, July, August) of 2005-2009, and values reported here as the average calculated over this period. The samples were collected from three depths (0.5, 3 and 5 m). The water samples from all the depths were mixed in such a way that the water volume of each level (depth) in the mixed sample was proportional to the fraction of the level in the total wat…	Dissolved organic carbon (DOC) samples were collected monthly (June, July, August) of 2005-2009, and values reported here as the average calculated over this period. The samples were collected from three depths (0.5, 3 and 5 m). The water samples from all the depths were mixed in such a way that the water volume of each level (depth) in the mixed sample was proportional to the fraction of the lev…
1	91	Myastro	The value of Secchi depth was determined with the use of a white Secchi disc 30 cm in diameter. Secchi data were collected monthly (June, July, August) of 2005-2009, and values reported here as the average calculated over this period.	Chlorophyll samples were collected monthly (June, July, August) of 2005-2009, and values reported here as the average calculated over this period. Chlorophyll samples were collected from four depths (0.5, 4, 7 and 9 m). The water samples from all the depths were mixed in such a way that the water volume of each level (depth) in the mixed sample was proportional to the fraction of the level in the…	The total P samples were collected monthly (June, July, August) of 2005-2009, and values reported here as the average calculated over this period. The samples were collected from four depths (0.5, 4, 7 and 9 m). The water samples from all the depths were mixed in such a way that the water volume of each level (depth) in the mixed sample was proportional to the fraction of the level in the total w…	Dissolved organic carbon (DOC) samples were collected monthly (June, July, August) of 2005-2009, and values reported here as the average calculated over this period. The samples were collected from four depths (0.5, 4, 7 and 9 m). The water samples from all the depths were mixed in such a way that the water volume of each level (depth) in the mixed sample was proportional to the fraction of the l…
1	92	Naroch	The value of Secchi depth was determined with the use of a white Secchi disc 30 cm in diameter. Secchi data were collected monthly (June, July, August) of 2005-2009, and values reported here as the average calculated over this period.	Chlorophyll samples were collected monthly (June, July, August) of 2005-2009, and values reported here as the average calculated over this period. The samples were collected from six different depths (0.5, 3, 6, 8, 12 and 16 m). The water samples from all the depths were mixed in such a way that the water volume of each level (depth) in the mixed sample was proportional to the fraction of the lev…	The total P samples were collected monthly (June, July, August) of 2005-2009, and values reported here as the average calculated over this period. The samples were collected from six different depths (0.5, 3, 6, 8, 12 and 16 m). The water samples from all the depths were mixed in such a way that the water volume of each level (depth) in the mixed sample was proportional to the fraction of the lev…	Dissolved organic carbon (DOC) samples were collected monthly (June, July, August) of 2005-2009, and values reported here as the average calculated over this period. The samples were collected from six different depths (0.5, 3, 6, 8, 12 and 16 m). The water samples from all the depths were mixed in such a way that the water volume of each level (depth) in the mixed sample was proportional to the …
2	90	Müggelsee	Secchi data was measured weekly in June, July, and August of 2005-2009 at the deepest part of the lake; values refer to the average calculated over this period.	Chlorophyll-a samples were collected weekly in June, July, August of 2005-2009 from the epilimnion (0.5-3.5 m) integrated from five different sampling locations across the lakes. Chlorophyll-a was measured via Waters HPLC-System following ethanol extraction.	Total phosphorus samples were collected in June, July, August 2005-2009 integrated from 5 sampling locations across the lake inthe epilimnion (0.5-3.5 m). June-August averages are given. Total phosphorus was measured using the Ammonium molybdate spectrometric method on a Varian CARY 1E.	Dissolved organic carbon samples were taken weekly in June, July, August 2005-2009 integrated from 5 different sampling locations across the lakes in the epilimnion (0.5-3.5 m). The June-August average is reported here, analyzed with a Shimadzu TOC/TN Analyzer.
3	5	Annecy	Secchi depth is the summer mean in 2012		Total phosphorus is the summer average from 0-20 m, which have been ranging between 6 to 9 gP/L from 1996 to 2011
3	17	Bourget	Secchi depth is the summer mean in 2011	Chl-a is reported as summer average in 2010 and 2011 in the euphotic zone (0-20 m)	Total phosphorus is the summer mean in 2011 from 0-20 m.
3	46	Geneva	Secchi depth is the summer mean average over 1974 to 2011	Values for Chl are averages on 0-20m from 1976-2010	Values for TP are averages from 0-20 m from 1974-2011
4	83	Mascardi	Secchi data were collected occasionally, and the averaged value is reported	Epilimnetic chlorophyll data were collected annually in mid summer (January-February, 1994, 1996, 1998, 2002, 2003, 2005, 2008-10, 2012-2014) from epilimnion (average of 0.5 and 15 m). Total Chl were measured with spectrophotometer after ethanol extraction until 2000, then on a Turner Design AU10 flourometer on ethanol extraction	TP was measured annualy in mid-summer at four depths (0.5, 15 30 and 45 m). As no vertical difference were observed, values are average of vertical profile. TP was measured with the molibdenum-ascorbic method after potassium persulphate digestion at 121°C, followed by reading in a spectrophotmeter (Metrolab 1600 until 2002, then a Shimadzu UV2450).	DOC was measured annually in mid Summer (January-February) since 2010, in four samples (0.5, 15 30 and 45 m). One sample was measured in 1994. The 1994 sample of the epilimnion was measured in a Shimadzu TOC5000 at Lehigh University (Pennsylvania). Samples after 2010 were measured in a Shimadzu TOC VCSH.
5	14	Biwa	Secchi data were collected monthly throughout a year, and the average value is reported
6	23	Castle	Secchi data were collected weekly during the ice free summer season, approximately June to September; values reported here as the average calculated over this period.	Since 1982, chlorophyll-a samples were collected weekly from the profile of the lake from the epilimnion to hypolimnion during the ice free, summer season (June to September); Total chlorophyll-a was measured using a methanol extraction.	Total phosphorus was measured approximately every two weeks during the ice free, summer season June, July, and August Sept 2012-2015 along a depth profile from the epi-, meta-, and hypolimnion (0,3, 5, 7.5, 10, 12.5 15, 17.5, 20, 22.5, 25, 30, 32 m). The average of these samples is reported here. Total phosphorus was measured using the molybdenum blue method following potassium persulfate digesti…	Total organic carbon was measured approximately every two weeks during the ice free, summer season from June, July, August, and Sept during 2014-2016 along a depth profile from the epi-, meta-, and hypolimnion (0,3, 5, 7.5, 10, 12.5 15, 17.5, 20, 22.5, 25, 30, 32 meters). The average of these samples is reported here. Total organic carbon was measured using a Shimadzu TOC/TN analyzer following a …
7	43	Flathead	Secchi data were collected approximately fortnightly in June, July, and August of 2005-2009, and values reported here as the average calculated over this period.	Chlorophyll samples were collected approximately fortnightly in June, July, and August of 2005-2009 from an integrated epilimnion sample of the lake (between 0 and 30 m). Total chlorophyll was measured on a Turner Designs fluorometer following acetone extraction.	Total phosphorus was measured approximately fortnightly from samples taken from June, July, and August of 2005-2009 from an integrated epilimnion sample of the lake (between 0 and 30 m), with the average of these samples reported here. Total phosphorus was measured using the molybdenum blue method following potassium persulfate digestion on an Astoria-Pacific autoanalyzer.	Dissolved organic carbon (DOC) samples were collected fortnightly from the epilimnion (0-30 m) of the deepest part of the lake in June, July, and August of 2005-2009. Values reported here represent the average of these samples after analysis on a Apollo 9000 Total Organic Carbon (TOC) Analyzer.
8	87	Mondsee	Secchi data were collected at least monthly all year round 2005-2009, and the average value is reported here	Chlorophyll samples were collected at least monthly all year round 2005-2009 at variable discrete depths. Integrated samples for the top 20 m were taken in addition. Chlorophyll-a and phaeophytin was estimated spectrophotometrically following extraction with ethanol (ISO 10260/DIN 38412)	Total phosphorus was measured for at least monthly water samples taken at regular depth intervals 2005-2009. Total phosphorus was measured using the molybdenum blue method following potassium persulfate digestion.
9	7	Atitlán	Secchi data were collected approximately monthly from 2010 to 2016 and values reported here as the average calculated over this period.
10	97	North Pine	Secchi data was collected monthly between Dec-Feb from 2009-2015. Values reported here are an average calculated over this period.	Chlorophyll samples were collected daily in Dec, Jan and Feb from 2009-2015 at 1 m intervals	Total phosphorus was measured once a month between Dec-Feb 2009-2015 with the average of results reported here. Duplicate samples were taken at 3 m and bottom until 2015, and then 5 m intergrated and bottom samples were taken	DOC samples were collected monthly between Dec-Feb from 2009-2015 with an average of results reported here. Duplicate 3 m integrated samples were taken and a bottom sample until 2014 then 5 m integrated samples were collected as well as a bottom sample.
10	128	Somerset	Secchi data was collected approximately monthly between Dec-Feb from 2009-2015. Values reported here are an average calculated over this period.	Chlorophyll samples were collected every month in Dec-Feb 2009-2015. Values reported here are an average over this period.	Total phosphorus was measured once a month between Dec-Feb 2009-2015 with the average of results reported here. 3 m intergated and bottom samples were collected until Feb 2011 then only bottoms samples collected until 2015	DOC samples were collected monthly between Dec-Feb from 2009-2015 with an average of results reported here. Predominantly bottom samples were taken however 3 integrated samples were taken in Dec 2010 and Jan 2011.
11	6	Annie	Secchi data were collected monthly between 1983-2014, and values reported here are the average calculated over this period.	Chlorophyll samples were collected approximately monthly between 2001-2014 from the surface of the lake (0.1 m). Total chlorophyll was measured by the Florida Lakewatch sample using a Perkin-Elmer Lambda 20 dual beam spectrophotometer.	Total phosphorus was measured approximately monthly on water samples taken from the surface of the lake (0.1 m) between 2001-2014. Total phosphorus was measured by the Florida Lakewatch program following the methods of Menzel and Corwin (1965) using a dual beam spetrophotometer (Perkin-Elmer Lambda 2).	Dissolved organic carbon (DOC) samples were collected monthly from the surface (0.1 m) of the deepest part of the lake from 2006-2014. Values reported here represent the average of these samples after analysis on a Shimadzu TOC-VCPH Total Organic Carbon Analyzer.
12	29	Crater	Consistent annual summer readings since 1978. 30.8 m is long-term mean of summer (Jul-Sep) readings. Deepest reading 41.5 m in June 1997, first reading in 1896 using a white dinner plate.	The value reported here is mean epilimnion (0-10 m) 1992-2017 based on extracted Chl-a with methanol extraction & turner designs fluorometer. Chlorophyll in the epilimnion is known to be low during daylight due to light inhibition. Maximum mean chl-a at the DCM is 0.26 μg/L (at 120 m), which is known to be artificially high due to 3X photoacclimation	Total phosphorus was measured monthly in summer (1990-2017) at 11 dpeths from 0 to 550 m. Lab method was persulfate digestion, ascorbic acid finish.	DOC value is reported from Hargreaves et al (2007) samples in 1999 and Urbach et al. (2001)
14	40	Eucha	Weekly readings taken from June to August of 2004-2009, and the average value is reported here	Weekly chlorophyll samples were taken from 0.5 m and 3 m split composite during Jun-Aug of 2004-2009 (Field + SM 10200H), and the average value is reported here	During summer stratification, weekly samples of total phosphorus were measured at 0.5 m, 3 m, 6 m, 12 m, & ~0.5 m from bottom and analyzed following the methods of EPA 365.2. During destratification, weekly samples were taken at 0.5 m & 0.5 m from bottom. The value reported here is the average from Jun-Aug during 2006-2009
14	48	Grand Lake O' the Cherokees	Secchi data were collected during every field sampling trip. This is typically monthly during the "off-season" and bimonthly during the recreation season. The average value from 2013-2018 is reported here	From 2013-2018, chlorophyll samples were taken during most field sampling trips using a 6025 probe on a YSI 6600 V2-4 sonde. These samples were taken every four meters from the surface, and every other meter thereafter. Samples were also taken for laboratory analysis using the EPA method 445.0 These samples were taken at a depth of 1 meter.	Total phosphorus samples were taken during most field sampling trips from 2013-2018. These samples were taken at 1 m and analyzed using Standard Methods 4500-P J.
14	130	Spavinaw	Weekly readings taken from June to August of 2004-2009, and the average value is reported here	Weekly chlorophyll samples were taken from 0.5 m and 3 m split composite during Jun-Aug of 2004-2009 (Field + SM 10200H), and the average value is reported here	During summer stratification, weekly samples of total phosphorus were measured at 0.5 m, 3 m, 6 m, 9 m, & ~0.5 m from bottom and analyzed following the methods of EPA 365.2. During destratification, weekly samples were taken at 0.5 m & 0.5 m from bottom. The value reported here is the average from Jun-Aug during 2006-2009
14	139	Texoma	Secchi data were collected approximately monthly in June, July, and August of 2006-2009, and values reported here as the average calculated over this period.	Chlorophyll measurements were taken monthly from 2006-2009 at the deepest sampling site using a Hydrolab sonde at 1 m intervals in the upper 10 m in June, July, and Aug. The Sondes were calibrated to acetone extracted chlorophyll from 10 m integrated water samples.	Total phosphorus on whole-water 0-10 m integrated samples was measured taken monthly in June, July, August from 2006-2009 at the deepest sampling site, digested in acid persulfate at 120°C for 1 h.
14	140	Thunderbird	Average of seven sites, four times annually, excluding winter months is reported here	Chlorophyll extraction methods were followed from the American Public Health Association, 1995. Standard methods for the examination of water and waste water, 19th ed. American Public Health Association, Washington, D.C.	Total phosporus mesasurement methods were followed from the American Public Health Association, 1995. Standard methods for the examination of water and waste water, 19th ed. American Public Health Association, Washington, D.C.
15	98	Okareka	Monthly reading were taken with a black and white quadrant disk, and the average value is reported here	Epilimion-averaged samples (host pipe) were taken monthly, and analyzed using acetone extraction (90%) and acidification for phaeopigment correction with a Turner Designs fluorometer	Monthly, surface water sample analyzed for total phosphorus using molybdenum blue method following potassium persulfate digestion, FIA+ 8000 Series, Zellweger Analytics, Inc.	DOC sample was collected annually, and processed with filteration, catalytic oxidation, IR detection. APHA 5310 B 1-6
15	99	Okaro	Monthly reading were taken with a black and white quadrant disk through a viewer, and the average value is reported here	Epilimion-averaged samples (host pipe) were taken monthly, and analyzed using acetone extraction (90%) and acidification for phaeopigment correction with a Turner Designs fluorometer	Monthly, surface water sample analyzed for total phosphorus using molybdenum blue method following potassium persulfate digestion, FIA+ 8000 Series, Zellweger Analytics, Inc.
15	100	Okataina	Monthly reading were taken with a black and white quadrant disk through a viewer, and the average value is reported here	Epilimion-averaged samples (host pipe) were taken monthly, and analyzed using acetone extraction (90%) and acidification for phaeopigment correction with a Turner Designs fluorometer	Monthly, surface water sample analyzed for total phosphorus using molybdenum blue method following potassium persulfate digestion, FIA+ 8000 Series, Zellweger Analytics, Inc.
15	117	Rerewhakaaitu	Monthly reading were taken with a black and white quadrant disk through a viewer, and the average value is reported here	Epilimion-averaged samples (host pipe) were taken monthly, and analyzed using acetone extraction (90%) and acidification for phaeopigment correction with a Turner Designs fluorometer	Monthly, surface water sample analyzed for total phosphorus using molybdenum blue method following potassium persulfate digestion, FIA+ 8000 Series, Zellweger Analytics, Inc.
15	119	Rotoehu	Monthly reading were taken with a black and white quadrant disk through a viewer, and the average value is reported here	Epilimion-averaged samples (host pipe) were taken monthly, and analyzed using acetone extraction (90%) and acidification for phaeopigment correction with a Turner Designs fluorometer	Monthly, surface water sample analyzed for total phosphorus using molybdenum blue method following potassium persulfate digestion, FIA+ 8000 Series, Zellweger Analytics, Inc.
15	120	Rotoiti	Monthly reading were taken with a black and white quadrant disk through a viewer, and the average value is reported here	Epilimion-averaged samples (host pipe) were taken monthly, and analyzed using acetone extraction (90%) and acidification for phaeopigment correction with a Turner Designs fluorometer	Monthly, surface water sample analyzed for total phosphorus using molybdenum blue method following potassium persulfate digestion, FIA+ 8000 Series, Zellweger Analytics, Inc.
15	121	Rotoma	Monthly reading were taken with a black and white quadrant disk through a viewer, and the average value is reported here	Epilimion-averaged samples (host pipe) were taken monthly, and analyzed using acetone extraction (90%) and acidification for phaeopigment correction with a Turner Designs fluorometer	Monthly, surface water sample analyzed for total phosphorus using molybdenum blue method following potassium persulfate digestion, FIA+ 8000 Series, Zellweger Analytics, Inc.
15	122	Rotorua	Monthly reading were taken with a black and white quadrant disk through a viewer, and the average value is reported here	Epilimion-averaged samples (host pipe) were taken monthly, and analyzed using acetone extraction (90%) and acidification for phaeopigment correction with a Turner Designs fluorometer	Monthly, surface water sample analyzed for total phosphorus using molybdenum blue method following potassium persulfate digestion, FIA+ 8000 Series, Zellweger Analytics, Inc.
15	141	Tikitapu	Monthly reading were taken with a black and white quadrant disk through a viewer, and the average value is reported here	Epilimion-averaged samples (host pipe) were taken monthly, and analyzed using acetone extraction (90%) and acidification for phaeopigment correction with a Turner Designs fluorometer	Monthly, surface water sample analyzed for total phosphorus using molybdenum blue method following potassium persulfate digestion, FIA+ 8000 Series, Zellweger Analytics, Inc.
16	101	Okeechobee	Secchi data were collected approximately monthly. Values reported here are means from four pelagic sites for the period from 2009-2013, taking only data from June, July and August. This time period was selected in lieu of 2005-2009 because three major hurricanes impacted the lake in 2004 and 05 and substantially altered the water quality attributes for a period of nearly three years. Water qualit…	Chlorophyll samples were collected with a PVC tube that obtained water from approximately 0.5 m above the sediments to the surface in this shallow well-mixed lake. Chlorophyll was analyzed according to standard methods from samples collected on GF/F filters, by the spectrophotometric method up to November 2010 and then afterwards by HPLC	TP samples were collected with a PVC tube that obtained water from approximately 0.5 m above the sediments to the surface in this shallow well-mixed lake. Samples were acidified in the field and then analyzed in the laboratory following standard USEPA methods of potassium persulfate digestion and an auto-analyzer.	DOC is not measured in Lake Okeechobee. Rather samples are analyzed for color. Samples were collected with a PVC tube that obtained water from approximately 0.5 m above the sediments to the surface in this well-mixed lake. Samples were analyzed according to standard USEPA methods.
17	22	Byglandsfjorden	One single measurement in July was reported here, though Secchi depths may vary quite a bit with season.	Chlorophyll was measured once from a mixed sample in the euphotic zone, 2x secchi depth. Chlorophyll-a was measured spectrophotometrically after acetone extraction.	Total phosphorus was measured once from a mixed sample in the euphotic zone, 2x secchi depth. Analysis was performed with a Technicon Autoanalyzer after persulfate digestion
17	56	Hornindalsvatnet	One single measurement in July was reported here, though Secchi depths may vary quite a bit with season.	Chlorophyll was measured once from a mixed sample in the euphotic zone, 2x secchi depth. Chlorophyll-a was measured spectrophotometrically after acetone extraction.	Total phosphorus was measured once from a mixed sample in the euphotic zone, 2x secchi depth. Analysis was performed with a Technicon Autoanalyzer after persulfate digestion
17	85	Mjøsa	One single measurement in July was reported here, though Secchi depths may vary quite a bit with season.	Chlorophyll was measured once from a mixed sample in the euphotic zone, 2x secchi depth. Chlorophyll-a was measured spectrophotometrically after acetone extraction.	Total phosphorus was measured once from a mixed sample in the euphotic zone, 2x secchi depth. Analysis was performed with a Technicon Autoanalyzer after persulfate digestion
17	104	Øyeren	One single measurement in July was reported here, though Secchi depths may vary quite a bit with season.	Chlorophyll was measured once from a mixed sample in the euphotic zone, 2x secchi depth. Chlorophyll-a was measured spectrophotometrically after acetone extraction.	Total phosphorus was measured once from a mixed sample in the euphotic zone, 2x secchi depth. Analysis was performed with a Technicon Autoanalyzer after persulfate digestion
17	124	Selbusjøen	One single measurement in July was reported here, though Secchi depths may vary quite a bit with season.	Chlorophyll was measured once from a mixed sample in the euphotic zone, 2x secchi depth. Chlorophyll-a was measured spectrophotometrically after acetone extraction.	Total phosphorus was measured once from a mixed sample in the euphotic zone, 2x secchi depth. Analysis was performed with a Technicon Autoanalyzer after persulfate digestion
17	134	Strynevatnet	One single measurement in July was reported here, though Secchi depths may vary quite a bit with season.	Chlorophyll was measured once from a mixed sample in the euphotic zone, 2x secchi depth. Chlorophyll-a was measured spectrophotometrically after acetone extraction.	Total phosphorus was measured once from a mixed sample in the euphotic zone, 2x secchi depth. Analysis was performed with a Technicon Autoanalyzer after persulfate digestion
18	57	IISD Experimental Lake 222	One single measurement in July was reported here, though Secchi depths may vary quite a bit with season.	Chlorophyll samples represent the average of bi-weekly samples collected during June, July, August from 2004-2006. Chl-a was measured flurometerically using a Turner designs trilogy fluorometer using a 27% acetone, 68% methanol, 5% H2O mixture	Total phosphorus was measured as the sum of total dissolved phosphorus (TDP) and particulate phosphorus (PP), on biweekly samples collected from June-August from 2004-2006. TDP was analyzed on UV digested samples on a Shimadzu 1601 Scanning spec. Particulate P was measrued on a Perkin Elmer Spec following hot acid digestion.	DOC was sampled bi-weekly from June-August from depth integrated epilimnion samples and measured on a Shimadzu TOC vcph analyzer with hot catalytic bed extraction
18	58	IISD Experimental Lake 224	Secchi data were collected bi-weekly through June, July and August from 2014-2016, and values represent an average over this period	Chlorophyll samples represent the average of bi-weekly depth integrated epilmnion samples collected during June, July, August from 2014-2016. Chl-a was measured flurometerically using a Turner designs trilogy fluorometer using a 27% acetone, 68% methanol, 5% H2O mixture	Total phosphorus was measured as the sum of total dissolved phosphorus (TDP) and particulate phosphorus (PP), on biweekly depth-integrated epilimnetic samples collected from June-August from 2014-2016. TDP was analyzed on UV digested samples on a Shimadzu 1601 Scanning spec. Particulate P was measrued on a Perkin Elmer Spec following hot acid digestion.	DOC was sampled bi-weekly from June-August during 2014-2016, from depth integrated epilimnion samples and measured on a Shimadzu TOC vcph analyzer with hot catalytic bed extraction
18	59	IISD Experimental Lake 239	Secchi data were collected bi-weekly through June, July and August from 2014-2016, and values represent an average over this period	Chlorophyll samples represent the average of bi-weekly depth integrated epilmnion samples collected during June, July, August from 2014-2016. Chl-a was measured flurometerically using a Turner designs trilogy fluorometer using a 27% acetone, 68% methanol, 5% H2O mixture	Total phosphorus was measured as the sum of total dissolved phosphorus (TDP) and particulate phosphorus (PP), on biweekly depth-integrated epilimnetic samples collected from June-August from 2014-2016. TDP was analyzed on UV digested samples on a Shimadzu 1601 Scanning spec. Particulate P was measrued on a Perkin Elmer Spec following hot acid digestion.	DOC was sampled bi-weekly from June-August during 2014-2016, from depth integrated epilimnion samples and measured on a Shimadzu TOC vcph analyzer with hot catalytic bed extraction
18	60	IISD Experimental Lake 240	Secchi data were collected bi-weekly through June, July and August from 2014-2016, and values represent an average over this period	Chlorophyll samples represent the average of bi-weekly depth integrated epilmnion samples collected during June, July, August from 2014-2016. Chl-a was measured flurometerically using a Turner designs trilogy fluorometer using a 27% acetone, 68% methanol, 5% H2O mixture	Total phosphorus was measured as the sum of total dissolved phosphorus (TDP) and particulate phosphorus (PP), on biweekly depth-integrated epilimnetic samples collected from June-August from 2014-2016. TDP was analyzed on UV digested samples on a Shimadzu 1601 Scanning spec. Particulate P was measrued on a Perkin Elmer Spec following hot acid digestion.	DOC was sampled bi-weekly from June-August during 2014-2016, from depth integrated epilimnion samples and measured on a Shimadzu TOC vcph analyzer with hot catalytic bed extraction
18	61	IISD Experimental Lake 373	Secchi data were collected bi-weekly through June, July and August from 2014-2016, and values represent an average over this period	Chlorophyll samples represent the average of bi-weekly depth integrated epilmnion samples collected during June, July, August from 2014-2016. Chl-a was measured flurometerically using a Turner designs trilogy fluorometer using a 27% acetone, 68% methanol, 5% H2O mixture	Total phosphorus was measured as the sum of total dissolved phosphorus (TDP) and particulate phosphorus (PP), on biweekly depth-integrated epilimnetic samples collected from June-August from 2014-2016. TDP was analyzed on UV digested samples on a Shimadzu 1601 Scanning spec. Particulate P was measrued on a Perkin Elmer Spec following hot acid digestion.	DOC was sampled bi-weekly from June-August during 2014-2016, from depth integrated epilimnion samples and measured on a Shimadzu TOC vcph analyzer with hot catalytic bed extraction
18	62	IISD Experimental Lake 442	Secchi data were collected bi-weekly through June, July and August from 2014-2016, and values represent an average over this period	Chlorophyll samples represent the average of bi-weekly depth integrated epilmnion samples collected during June, July, August from 2014-2016. Chl-a was measured flurometerically using a Turner designs trilogy fluorometer using a 27% acetone, 68% methanol, 5% H2O mixture	Total phosphorus was measured as the sum of total dissolved phosphorus (TDP) and particulate phosphorus (PP), on biweekly depth-integrated epilimnetic samples collected from June-August from 2014-2016. TDP was analyzed on UV digested samples on a Shimadzu 1601 Scanning spec. Particulate P was measrued on a Perkin Elmer Spec following hot acid digestion.	DOC was sampled bi-weekly from June-August during 2014-2016, from depth integrated epilimnion samples and measured on a Shimadzu TOC vcph analyzer with hot catalytic bed extraction
19	24	Champlain: Mallet's Bay	Secchi data were collected approximately once every two weeks, and the average of June-August readings from 2005-2009 are reported here.	Chlorophyll samples are composite samples integrated across the photic zone (defined as twice secchi depth), collected approximately once every two weeks. The average of June-August measurements from 2005-2009 is presented here. Chlorophyll samples were collected using a vertically-integrated hose sampler and filtered in the field (100 mL on 47 mm diatmeter GF/A glass fiber filtered) and transpor…	Total phosphorus was measured approximately once every two weeks, and the average of June-August measurements between 2005-2009 is reported here. Samples were collected as composite samples of 3 depths in the epilimnion (if stratified) or throughout the water colum (if unstratified). Samples were measured following method APHA 4500-P H (APHA 2005. Standard Methods for the Examination of Water and…	DOC data were not collected following 1999 at this site. Average June-August DOC for 1992-1999 (collected approximately once every two weeks) are reported here. When collected, samples were analyzed using US EPA method 415.2.
20	21	Burley-Griffin	Secchi data were collected during some field sampling trips. Values are available for summer 2010, 2012, 2014, and the average value is reported here.	Chlorophyll samples were collected monthly in December, January, February of 1993-2009 from the epilimnion. Other methods details are unknown.	Total phosphorus was sampled monthly in December, January, February from 1993-2009 in the epilimnion. Other methods details are unknown.	Reported here is the average value of samples collected during summer (2014-03-07, 2015-12-18, 2016-02-01)
21	27	Clearwater	Secchi depth was taken at the central location during the summers 2005-2006, and the average value is reported here	Monthly summer chlorophyll-a samples from the central station (volume weighted through 2X Secchi depth) were filtered through 1.2 μm membrane filters under moderate suction. Chlorophyll was extracted from the filters by crushing with glass beads in 90% acetone, followed by filtration of the solution through glass fibre filters. Absorbance measurements were made on the solution with a microcompute…	Monthly summer water samples (duplicates) from the central station (volume weighted through 2X Secchi depth) were collected in glass tubes. Sulphuric acid-potassium persulphate digestion reagents were then added to each tube, and samples were digested by autoclave at 121°C for 60 min. The orthophosphate content of the reduced phosphor-animonyl-molibdate complex was determined colorimetrically usi…	Monthly summer DOC samples (whole-lake volume weighted) were not filtered before analysis. In the laboratory, organic carbon was measured when the supernatant of a settled sample was introduced into an AutoAnalyzer system where it was acidified and flushed with nitrogen at 500 ml/minute to remove inorganic carbon. The sample was then oxidized with a UV digester in an acid-persulphate medium. The …
21	52	Hawley	Secchid depth was sampled at a central location in late summer 2009-2011, and the average value is reported here	Summer chlorophyll-a samples from the central station (non-volume weighted composites through the Secchi depth) were filtered through 1.2 μm membrane filters under moderate suction. Chlorophyll was extracted from the filters by crushing with glass beads in 90% acetone, followed by filtration of the solution through glass fibre filters. Absorbance measurements were made on the solution with a micr…	Summer water samples (duplicates) from the central station (volume weighted through 2X Secchi depth) were collected in glass tubes. Sulphuric acid-potassium persulphate digestion reagents were then added to each tube, and samples were digested by autoclave at 121°C for 60 min. The orthophosphate content of the reduced phosphor-animonyl-molibdate complex was determined colorimetrically using ascor…	Summer DOC samples from the central station (non-volume-weighted composites through the Secchi depth) were not filtered before analysis. In the laboratory, organic carbon was measured when the supernatant of a settled sample was introduced into an AutoAnalyzer system where it was acidified and flushed with nitrogen at 500 ml/minute to remove inorganic carbon. The sample was then oxidized with a U…
21	123	Sans Chambre	Secchi depth was taken at the central location during the summers 2005-2006, and the average value is reported here	Monthly summer chlorophyll-a samples from the central station (non-volume weighted composites through 2X Secchi depth) were filtered through 1.2 μm membrane filters under moderate suction. Chlorophyll was extracted from the filters by crushing with glass beads in 90% acetone, followed by filtration of the solution through glass fibre filters. Absorbance measurements were made on the solution with…	Monthly summer water samples (duplicates) from the central station (volume weighted through 2X Secchi depth) were collected in glass tubes. Sulphuric acid-potassium persulphate digestion reagents were then added to each tube, and samples were digested by autoclave at 121°C for 60 min. The orthophosphate content of the reduced phosphor-animonyl-molibdate complex was determined colorimetrically usi…	Monthly DOC samples from the central station (non-volume weighted composites through the epilimnion/metalimnion) were not filtered before analysis. In the laboratory, organic carbon was measured when the supernatant of a settled sample was introduced into an AutoAnalyzer system where it was acidified and flushed with nitrogen at 500 ml/minute to remove inorganic carbon. The sample was then oxidiz…
21	150	Whitepine	Secchi depth was taken at the central location during the summers 2005-2006, and the average value is reported here	Monthly summer chlorophyll-a samples from the central station (volume weighted composites through 2X Secchi depth) were filtered through 1.2 μm membrane filters under moderate suction. Chlorophyll was extracted from the filters by crushing with glass beads in 90% acetone, followed by filtration of the solution through glass fibre filters. Absorbance measurements were made on the solution with a m…	Monthly summer water samples (duplicates) from the central station (volume weighted through 2X Secchi depth) were collected in glass tubes. Sulphuric acid-potassium persulphate digestion reagents were then added to each tube, and samples were digested by autoclave at 121°C for 60 min. The orthophosphate content of the reduced phosphor-animonyl-molibdate complex was determined colorimetrically usi…	Monthly summer DOC samples at the central station (volume-weighted, whole-lake composites) were not filtered before analysis. In the laboratory, organic carbon was measured when the supernatant of a settled sample was introduced into an AutoAnalyzer system where it was acidified and flushed with nitrogen at 500 ml/minute to remove inorganic carbon. The sample was then oxidized with a UV digester …
22	76	Lillinonah	Secchi depth data were collected weekly from June-September in 2013 and 2014, and values reported here as the average calculated over this period. Note that sufficient Secchi depth data were not available in 2005-2009, so more recent data available were used. Sampling site for secchi depth is located ~4 km from the temperature measurement site.	Chlorophyll samples were collected weekly from June-September in 2013 and 2014 from a depth of 1 m, and values reported here as the average calculated over this period.Total chlorophyll was measured on a Turner Designs fluorometer following extraction with methanol. Note that sufficient chlorophyll data were not available in 2005-2009, so more recent data available were used. Sampling site for ch…	Total phosphorus samples were collected weekly from June-September in 2013 and 2014 from a depth of 1 m, and values reported here as the average calculated over this period. Total phosphorus was measured on a Lachat autoanalyser using the molybdenum blue method following potassium persulfate digestion. Note that sufficient TP data were not available in 2005-2009, so more recent data available wer…
23	63	Inarijärvi l. Anarjävri	Secchi data were collected approximately monthly in June, July, and August of 2005-2009 (n = 16), and values reported here as the average calculated over this period.	Chlorophyll samples were collected approximately monthly in June, July, and August of 2005-2009 (n=18) from the epilimnion of the lake (between 0 and 5 m).	Total P samples were collected 1-2 times per summers of 2005-2009 (n=18) from the epilimnion (0-2 meters) or depth 1 m or 5 m. Daily means were calculated before averaging all sample dates.
23	66	Kallavesi	Secchi data were collected approximately monthly in June, July, and August of 2005-2009, and values reported here as the average calculated over this period.	Chlorophyll samples were collected approximately monthly in June, July, and August of 2005-2009 (n=15) from the epilimnion of the lake (between 0 and 2 m).	Total P samples were collected 1-2 times per summers of 2005-2009 (n=20) from the epilimnion (0-2 meters) or depth of 1 m. Daily means were calculated before averaging all sample dates.
23	70	Konnevesi.Näreselkä	Secchi data were collected approximately monthly in June, July, and August of 2005-2009, and values reported here as the average calculated over this period.	Chlorophyll samples were collected 1-4 times per summer of 2005-2009 (n=17) from the epilimnion of the lake (between 0 and 2 m).	Total P samples were collected 1-4 times per summers of 2005-2009 (n=17) from the epilimnion (0-2 m) and depth of 1 m and 5 m. Daily means of samples with different depths were calculated before averaging all sample dates.
23	71	Konnevesi.Pynnölänniemi	Secchi data were collected approximately monthly in June, July, and August of 2005-2009, and values reported here as the average calculated over this period.	Chlorophyll samples were collected 1-4 times per summer of 2005-2009 (n=17) from the epilimnion of the lake (between 0 and 2 m).	Total P samples were collected 1-4 times per summers of 2005-2009 (n=17) from the epilimnion (0-2 m) and depth of 1 m and 5 m. Daily means of samples with different depths were calculated before averaing all sample dates.
23	93	Näsijärvi	Secchi data were collected 6 times during summers 2005-2008, and values reported here as the average calculated over this period.	Chlorophyll samples were collected 6 times during 2005-2008 (n=6) from the epilimnion of the lake (between 0 and 2 m).	Total P samples were collected 2 times per summers of 2005-2008 (n=6) from the epilimnion depths of 1 m and 5 m. Daily means of samples with different depths were calculated before averaging all sample dates.
23	105	Päijänne.Linnasaari	Secchi data were collected approximately once per season (Jun-Aug) in years 2005-2009, and values reported here as the average calculated over this period.	Chlorophyll samples were collected 1-2 times per summer of 2005-2009 (n=7) from the epilimnion of the lake (between 0 and 2 m).	Total P samples were collected 1-2 times per summers of 2005-2009 (n=10) from the epilimnion depth of 1 m and 5 m. Daily means of samples with different depths were calculated before averaging all sample dates.
23	106	Päijänne.Päijätsalo	Secchi data were collected approximately once per season (Jun-Aug) in years 2005-2009, and values reported here as the average calculated over this period.	Chlorophyll samples were collected 1-2 times per summer of 2005-2009 (n=7) from the epilimnion of the lake (between 0 and 2 m).	Total P samples were collected 1-2 times per summers of 2005-2009 (n=10) from the epilimnion depth of 1 m and 5 m. Daily means of samples with different depths were calculated before averaging all sample dates.
23	107	Pesiöjärvi	Secchi data were collected twice (Aug 2006, Aug 2008), and values reported here as the average calculated over this period.	Chlorophyll samples were collected twice during year 2006 (n=2) from the epilimnion of the lake (between 0 and 2 m).	Total P samples were collected 2 times in August 2006 and August 2008 (n=2) from the epilimnion depths of 1 m.
23	109	Pielinen	Secchi data were collected 1-3 times per year during summer months 2005-2009, and values reported here as the average calculated over this period.	Chlorophyll samples were collected almost monthly during 2005-2009 (n=30) from the epilimnion of the lake (between 0 and 2 m). Average of two sampling sites (one near temperature profile point and another in open reach of the lake) is reported here	Total P samples were collected almost monthly during 2005-2009 (n=31) from the epilimnion of the lake (between 0 and 2 m) or at 1 m and 5 m depth. Daily means of samples with different depths were calculated before averaging all sample dates. Average was taken of two sampling sites (one near temperature profile point and another in open reach of the lake).
23	113	Pyhäjärvi	Secchi data were collected approximately monthly in June, July, and August of 2005-2009, and values reported here as the average calculated over this period.	Chlorophyll samples were collected 5-7 times per summer during 2005-2009 (n=30) from the epilimnion of the lake (between 0 and 2 m and composite samples 0 m to 5 meters).	Total P samples were collected 5-8 times per summers of 2005-2009 (n=32) from the epilimnion (0-2m) and depths of 1 m and 5 m. Daily means of samples with different depths were calculated before averaging all sample dates.
24	148	Wallenpaupack	Secchi data were collected approximately 2 times per month in June, July, and August of 2005-2009, and values reported here as the average calculated over this period.	Chlorophyll samples were collected approximately 2 times per month in June, July, and August of 2005-2009 from the surface of the lake. Values reported here are the average calculated over this period.
25	75	Lake Glubokoe	Secci data were collected twice a month in June, July, and August of 2005-2009, and values reported here as the average calculated over this period
26	54	Heywood		Chlorophyll was measured during the summer ice-off period and analysed using a spectrophotometer. Value represents the average over the study period.
26	89	Moss		Chlorophyll was measured during the summer ice-off period and analysed using a spectrophotometer. Value represents the average over the study period.
26	95	Nkugute
26	127	Sombre		Chlorophyll was measured during the summer ice-off period and analysed using a spectrophotometer. Value represents the average over the study period.
26	147	Victoria	Data was collected in February-March (when the lake was stratified) each year in 2000-2001 and from 2005-2009, and the average value is reported here	A submersible Conductivity-Temperature-Depth profiling system (CTD, Sea-bird Electronics®, Sea Cat SBE 19, fitted with WET Star Chlorophyll fluorometer, WET Labs Inc.) was used to determine chlorophyl- a. Contempreneous filter spectrophotometric methods were used to determine chlorophyll-a, using ammonium molybdate method following persulphate digestion	Total phosphorus was analyzed using the ammonium molybdate method following persulphate digestion
27	64	Iseo	Secchi data were collected approximately monthly Jun-Aug in 2005-2009, and values reported here as the average calculated over this period.	Chlorophyll samples were collected approximately monthly from Jun-Aug in 2005-2009 from the epilimnion of the lake (between 0-20 m, integrated samples). Total chlorophyll was measured on spectrofotometry following a 9:1 acetone:water extraction.	Total phosphorus was measured on approximately monthly; water samples taken on water colunm (0-20 m in the epilimnion) in the deepest part of the lake in Jun-Aug from 2005-2009, with the average of these samples reported here. Total phosphorus was measured by spectofotometry using the molybdenum blue method following potassium persulfate digestion.
28	3	Allequash	Average value (no viewscope) is reported from data collected between June 1 and Aug 31 each year	The average surface value from open water season is reported for chlorophyll, corrected for pheophytin	Average total phosphorus value was collected during spring mixis sampling	DOC is reported as the average surface value between June 1 and Aug 31
28	12	Big Musekellunge	Average value (no viewscope) is reported from data collected between June 1 and Aug 31 each year	The average surface value from open water season is reported for chlorophyll, corrected for pheophytin	Average total phosphorus value was collected during spring mixis sampling	DOC is reported as the average surface value between June 1 and Aug 31
28	31	Crystal Bog	Average value (no viewscope) is reported from data collected between June 1 and Aug 31 each year	The average surface value from open water season is reported for chlorophyll, corrected for pheophytin	Average total phosphorus value was collected during spring mixis sampling	DOC is reported as the average surface value between June 1 and Aug 31
28	32	Crystal Lake	Average value (no viewscope) is reported from data collected between June 1 and Aug 31 each year	The average surface value from open water season is reported for chlorophyll, corrected for pheophytin	Average total phosphorus value was collected during spring mixis sampling	DOC is reported as the average surface value between June 1 and Aug 31
28	42	Fish	Average value (no viewscope) is reported from data collected between June 1 and Aug 31 each year	The average surface value from open water season is reported for chlorophyll, corrected for pheophytin	Average total phosphorus value was collected during spring mixis sampling	DOC is reported as the average surface value between June 1 and Aug 31
28	84	Mendota	Average value (no viewscope) is reported from data collected between June 1 and Aug 31 each year	The average surface value from open water season is reported for chlorophyll, corrected for pheophytin	Average total phosphorus value was collected during spring mixis sampling	DOC is reported as the average surface value between June 1 and Aug 31
28	88	Monona	Average value (no viewscope) is reported from data collected between June 1 and Aug 31 each year	The average surface value from open water season is reported for chlorophyll, corrected for pheophytin	Average total phosphorus value was collected during spring mixis sampling	DOC is reported as the average surface value between June 1 and Aug 31
28	129	Sparkling Lake	Average value (no viewscope) is reported from data collected between June 1 and Aug 31 each year	The average surface value from open water season is reported for chlorophyll, corrected for pheophytin	Average total phosphorus value was collected during spring mixis sampling	DOC is reported as the average surface value between June 1 and Aug 31
28	144	Trout Bog	Average value (no viewscope) is reported from data collected between June 1 and Aug 31 each year	The average surface value from open water season is reported for chlorophyll, corrected for pheophytin	Average total phosphorus value was collected during spring mixis sampling	DOC is reported as the average surface value between June 1 and Aug 31
28	145	Trout Lake	Average value (no viewscope) is reported from data collected between June 1 and Aug 31 each year	The average surface value from open water season is reported for chlorophyll, corrected for pheophytin	Average total phosphorus value was collected during spring mixis sampling	DOC is reported as the average surface value between June 1 and Aug 31
28	152	Wingra	Average value (no viewscope) is reported from data collected between June 1 and Aug 31 each year	The average surface value from open water season is reported for chlorophyll, corrected for pheophytin	Average total phosphorus value was collected during spring mixis sampling	DOC is reported as the average surface value between June 1 and Aug 31
29	67	Katepwa		Chlorophyll-a (trichromatic) is reported as the mean from samples collected from May-Aug between 1994-2016		Depth integrated samples for DOC were analyzed by Shimadzu TOC analyzer
30	79	Lugano.North
30	80	Lugano.South
31	73	Kurilskoye Lake	Secchi data is average for August of 1980-2014
32	143	Traunsee	Secchi data were collected monthly in June, July, and August of 2005-2009, and the value reported here is the average calculated over this period.	Chlorophyll samples were collected in June and August of 2005-2009 from an integrated sample 0-21 m. Total chlorophyll was measured following ISO10260:1992 Spectrometric determination of the chlorophyll-a concentration (ethanol extraction).	Total phosphorus was measured monthly on water samples taken from multiple depths in the deepest part of the lake in June, July, and August 2005-2009, with the average of 0-20 m samples reported here. Total phosphorus was measured by photometry with ammonium molybdate reagent (ISO 6878-11:2004).	We do not regularily measure DOC within our lake monitoring program. Presented DOC-interval is estimated from comparable lakes
33	9	Bassenthwaite	Data were collected every two weeks all year, value reported here are the average of June, July and August from 2005-2009	Data were collected every two weeks all year, values reported here are the average of June, July and August from 2005-2009. Integrated sample 0 to 5 m. Chl-a measured spectrometrically after hot methanol extraction.	Data were collected as integrated samples from 0 to 5 m every two weeks all year, and values reported here are the average of June, July and August from 2005-2009. Phosphate was measured using the molybdenum blue method after digestion.
33	15	Blelham Tarn	Data were collected every two weeks all year, value reported here are the average of June, July and August from 2005-2009	Data were collected every two weeks all year, values reported here are the average of June, July and August from 2005-2009. Integrated sample 0 to 5 m. Chl-a measured spectrometrically after hot methanol extraction.	Data were collected as integrated samples from 0 to 5 m every two weeks all year, and values reported here are the average of June, July and August from 2005-2009. Phosphate was measured using the molybdenum blue method after digestion.
33	33	Derwent Water	Data were collected every two weeks all year, value reported here are the average of June, July and August from 2005-2009	Data were collected every two weeks all year, values reported here are the average of June, July and August from 2005-2009. Integrated sample 0 to 5 m. Chl-a measured spectrometrically after hot methanol extraction.	Data were collected as integrated samples from 0 to 5 m every two weeks all year, and values reported here are the average of June, July and August from 2005-2009. Phosphate was measured using the molybdenum blue method after digestion.
33	39	Esthwaite Water	Data were collected every two weeks all year, value reported here are the average of June, July and August from 2005-2009	Data were collected every two weeks all year, values reported here are the average of June, July and August from 2005-2009. Integrated sample 0 to 5 m. Chl-a measured spectrometrically after hot methanol extraction.	Data were collected as integrated samples from 0 to 5 m every two weeks all year, and values reported here are the average of June, July and August from 2005-2009. Phosphate was measured using the molybdenum blue method after digestion.
33	49	Grasmere	Data were collected every two weeks all year, value reported here are the average of June, July and August from 2005-2009	Data were collected every two weeks all year, values reported here are the average of June, July and August from 2005-2009. Integrated sample 0 to 5 m. Chl-a measured spectrometrically after hot methanol extraction.	Data were collected as integrated samples from 0 to 5 m every two weeks all year, and values reported here are the average of June, July and August from 2005-2009. Phosphate was measured using the molybdenum blue method after digestion.
33	151	Windermere.North	Data were collected every two weeks all year, value reported here are the average of June, July and August from 2005-2009	Data were collected every two weeks all year, values reported here are the average of June, July and August from 2005-2009. Integrated sample 0 to 5 m. Chl-a measured spectrometrically after hot methanol extraction.	Data were collected as integrated samples from 0 to 5 m every two weeks all year, and values reported here are the average of June, July and August from 2005-2009. Phosphate was measured using the molybdenum blue method after digestion.
34	142	Toolik	Obtained from weekly June-August (2005-2009) Secchi measurements, and the average value is reported here. Giblin, A., Kling, G. 2001. Physical and chemical data for various lakes near Toolik Research Station, Arctic LTER. Summer 2000 to 2009 Environmental Data Initiative. http://dx.doi.org/10.6073/pasta/791e3cb6288f75f602f23ef3e5532017	Obtained from weekly June-August (2005-2009) 1m measurements of chl-a, and the average value is reported here, Arctic LTER. Giblin, A., Kling, G. 2001. Water chemistry data for various lakes near Toolik Research Station, Arctic LTER. Summer 2000 to 2009. Environmental Data Initiative. http://dx.doi.org/10.6073/pasta/c964a186ed5a58270602ea44f8c3927b
35	136	Tanganyika	Secchi disk measurements were not made in 2001, but on 21-28 March 1998 values varied from 11 to 16 m (average 13 m) (Sarvala et al. 2006). In 1993-1995, the average transparency was 12 m (Sarvala et al. 2006).	In the uppermost 40 m, the average concentration of chlorophyll-a for the whole lake was 1.0 µg/L in April-May 1995, 2.2 µg/L in Oct-Nov 1995, and 2.8 µg/L in Nov 1996 (Sarvala et al. 1999).	Total phosphorus was measured about every two weeks from 1993-1995, and analyzed using a Lachat QuickChem 10-115-01, based on molybdate reaction of ortophosphate after persulphate digestion.	DOC was measured in 1995 (see Sarvala et al. 1999) using methods of direct determination of dried samples with the carbon analyser of Salonen 1978
36	37	Emerald	We measured attenuation coefficient of PAR, which averages 0.25 during the summer. Computed Secchi from Kz=1.7/Zsd	Chl-a samples were collected monthly during the ice-free season from 2007-2015 on a 0.45 micron nitrocellulose filter, and analyzed using 24h extraction in 90% acetone and analyzed on a Turner AU-10.	TP measured as the sum of TDP and PP and averaged from 1983 to 2015. From 2007-2010, samples were analyzed on a Lachat autoanalyzer. All other times samples were analyzed by hand on a spectroflurometer. In all cases the molybdenum method was used with a persulfate digestion.	DOC samples collected monthly during the ice free season and filtered through a Whatman GF/F and acidified in the field to 2N with HCl, and analyzed on a Shimadzu TOC analyzer.
37	102	Opeongo	Average of weekly samples in June, July, and August of 2000 is reported here	Average chlorophyll reported from weekly samples in June, July, and August of 2000 taken from top 3 m of water column over the deepest part of the lake.	The average of two replicate analyses of single composite water sample from top 5 m of water column from August 08, 2015 is reported here. Analysis was conducted by MOECC lab at Dorset Environmental Science Centre, Ontario, using colorimetric determination of orthophosphate content following pottasium presulfate digestion.	Single composite sample for DOC was collected from the top 5 m of water column on August 08, 2015. Analysis was conducted by MOECC lab at Dorset Environmental Science Centre, Ontario using standard methods
38	112	Plusssee			TP measured as the sum of TDP and PP, and analyzed following the methods of Grasshoff, K. 1976. Methods of seawater analysis. pp. 117-125. Verlag Chemie, Weinheim, New York.	DOC was analyzed using high-temperature catalytic oxidation method (HTCO) (Microbial Ecology of Lake Plußsee. 1994. Jürgen Overbeck and Ryszard J. Chrost [eds.] Springer Verlag, New York, Berlin, Heidelberg etc.)
40	38	Erken	Summer (June-August) values were averaged and reported here.	Summer (June-August) average values from epilimnion integrated samples (according the bathymetric volumetry) during stratificaction periods, collected according to the sampling frequency indicated on the comments. Method was SS 02 81 46 (modified), with extraction with 90% Aceton and measured on a Hitachi spectrometer.	Summer (June-August) average values from epilimnion were collected from integrated samples (according the bathymetric volumetry) during stratificaction periods. Methods included SS 02 81 26 mod - 1997, SS-EN 1189 mod 1997-2005, SS-EN ISO 6878:2005 mod 2005. The total phosphorus samples were autoclaved using potassium persulfate digestion. After that measured by using the molybdenum blue method, u…	Summer (June-August) average values for DOC are from epilimnion integrated samples (according the bathymetric volumetry) during stratificaction periods. Methods include SS-EN 1484, utg 1, and DOC was measured with a Shimadzu TOC-5050A and Shimadzu ASI 5000A.
41	86	Mohonk	Secchi depths were collected in the summer 2017, and the average value is reported here	Summer chlorophyll average reported from 2013-2016 at deep site	Total phosphorus reported is from the epilimnion during the summer of 2017	DOC is reported as the average of summer 2017 measurements
41	135	Sunapee	Secchi depths were collected during summer months spanning the same time period as temperature data, and the average value is reported here	Chlorophylla is the summer average of samples spanning the same time period as temperature data	Total phosphorus is the summer avearge from 1986-2012	DOC is reported as the average of measurements from epilimnion in 2008-2010
42	68	Kinneret	Secchi data were collected weekly during the whole year. Data provided are from June, July, and August of 2005-2009, and values reported here are the average calculated over this period.	Chlorophyll samples were collected biweekly in June, July, and August of 2005-2009 from the epilimnion of the lake (between 0 and 3 m). 25 ml filtered on GF/C, Acetone extraction, fluorometric reading. Reference of method: Holm-Hansen, O., C.J. Lorenzen, R.W. Holmes and J.D.H. Strickland. 1965. Fluorometric determination of chlorophyll. J. Cons. Perm. Int.Explor. Mer 30; 3-15.	Total phosphorus was measured weekly. Water samples takenfrom depth of 1 and 3 m in the deepest part of the lake in June, July, and August 2005-2016. Average of these samples are reported here. Total phosphorus as P was measured according to: "American Public Health Association 1992. Standart methods for the examination of water and waste water. APHA Washington, D.C."	In situ monitoring of depth and dissolved oxygen measured 4 times a day in a profile with ~0.5 m depth intervals. Average are reported for June, July, and August of 2010-2017.
43	82	Maggiore	Secchi data were collected monthly or fortnightly; the reported value is the average (June-Aug) for 2005-2009	Chlorophyll data were collected monthly for the epilimnion (0-20 m) of the lake. Chlorophyll was measured spectrophotometrically after 90% acetone extraction (Lorenzen, 1967). Reported value is the average value (June-Aug) of 2005-2009.	TP was analysed on monthly samples by spectrophotometry, after mineralization of the samples, according to Valderrama (1981). Reported value is the average (June-Aug) in the epilimnion (0-20 m; volume weighted average) for the period 2005-2009	Dissolved organic carbon (DOC) was analysed on monthly samples by HTC (High-temperature catalytic combustion). Reported value is the average (June-Aug) in the epilimnion (0-20 m) for 2005-2009.
44	16	Blue Chalk	Secchi data were collected bi-weekly to monthly in June, July and August of 2005-2009, and values are reported as the average calculated over this time period.	Chlorophyll data were collected bi-weekly to monthly in June, July and August of 2005-2009. Volume-weighted samples were collected using a pump-and-hose at odd metre depths through the euphotic zone (estimated as 2 X Secchi depth). Values reported here are the average calculated over this time period after analysis on a spectrophotometer following methanol extraction.	TP data were collected bi-weekly to monthly in June, July and August of 2005-2009. Volume-weighted samples were collected using a pump-and-hose at odd metre depths in the epilimnion. Samples were coarse-filtered in the field through an 80 um mesh, and TP was measured colourimetrically using the molybdenum blue method in an autoclave on a Technicon continuous flow autoanalyzer, following potassium…	Dissolved organic carbon (DOC) samples were collected bi-weekly to monthly in June, July and August of 2005-2009. Volume-weighted samples were collected using a pump-and-hose at odd metre depths in the epilimnion. Samples were coarse-filtered in the field through an 80 um mesh, and analysed on a Shimadzu TOC-VCPH Total Organic Carbon Analyzer.
44	26	Chub	Secchi data were collected bi-weekly to monthly in June, July and August of 2005-2009, and values are reported as the average calculated over this time period.	Chlorophyll data were collected bi-weekly to monthly in June, July and August of 2005-2009. Volume-weighted samples were collected using a pump-and-hose at odd metre depths through the euphotic zone (estimated as 2 X Secchi depth). Values reported here are the average calculated over this time period after analysis on a spectrophotometer following methanol extraction.	TP data were collected bi-weekly to monthly in June, July and August of 2005-2009. Volume-weighted samples were collected using a pump-and-hose at odd metre depths in the epilimnion. Samples were coarse-filtered in the field through an 80 um mesh, and TP was measured colourimetrically using the molybdenum blue method in an autoclave on a Technicon continuous flow autoanalyzer, following potassium…	Dissolved organic carbon (DOC) samples were collected bi-weekly to monthly in June, July and August of 2005-2009. Volume-weighted samples were collected using a pump-and-hose at odd metre depths in the epilimnion. Samples were coarse-filtered in the field through an 80 um mesh, and analysed on a Shimadzu TOC-VCPH Total Organic Carbon Analyzer.
44	30	Crosson	Secchi data were collected bi-weekly to monthly in June, July and August of 2005-2009, and values are reported as the average calculated over this time period.	Chlorophyll data were collected bi-weekly to monthly in June, July and August of 2005-2009. Volume-weighted samples were collected using a pump-and-hose at odd metre depths through the euphotic zone (estimated as 2 X Secchi depth). Values reported here are the average calculated over this time period after analysis on a spectrophotometer following methanol extraction.	TP data were collected bi-weekly to monthly in June, July and August of 2005-2009. Volume-weighted samples were collected using a pump-and-hose at odd metre depths in the epilimnion. Samples were coarse-filtered in the field through an 80 um mesh, and TP was measured colourimetrically using the molybdenum blue method in an autoclave on a Technicon continuous flow autoanalyzer, following potassium…	Dissolved organic carbon (DOC) samples were collected bi-weekly to monthly in June, July and August of 2005-2009. Volume-weighted samples were collected using a pump-and-hose at odd metre depths in the epilimnion. Samples were coarse-filtered in the field through an 80 um mesh, and analysed on a Shimadzu TOC-VCPH Total Organic Carbon Analyzer.
44	34	Dickie	Secchi data were collected bi-weekly to monthly in June, July and August of 2005-2009, and values are reported as the average calculated over this time period.	Chlorophyll data were collected bi-weekly to monthly in June, July and August of 2005-2009. Volume-weighted samples were collected using a pump-and-hose at odd metre depths through the euphotic zone (estimated as 2 X Secchi depth). Values reported here are the average calculated over this time period after analysis on a spectrophotometer following methanol extraction.	TP data were collected bi-weekly to monthly in June, July and August of 2005-2009. Volume-weighted samples were collected using a pump-and-hose at odd metre depths in the epilimnion. Samples were coarse-filtered in the field through an 80 um mesh, and TP was measured colourimetrically using the molybdenum blue method in an autoclave on a Technicon continuous flow autoanalyzer, following potassium…	Dissolved organic carbon (DOC) samples were collected bi-weekly to monthly in June, July and August of 2005-2009. Volume-weighted samples were collected using a pump-and-hose at odd metre depths in the epilimnion. Samples were coarse-filtered in the field through an 80 um mesh, and analysed on a Shimadzu TOC-VCPH Total Organic Carbon Analyzer.
44	50	Harp	Secchi data were collected bi-weekly to monthly in June, July and August of 2005-2009, and values are reported as the average calculated over this time period.	Chlorophyll data were collected bi-weekly to monthly in June, July and August of 2005-2009. Volume-weighted samples were collected using a pump-and-hose at odd metre depths through the euphotic zone (estimated as 2 X Secchi depth). Values reported here are the average calculated over this time period after analysis on a spectrophotometer following methanol extraction.	TP data were collected bi-weekly to monthly in June, July and August of 2005-2009. Volume-weighted samples were collected using a pump-and-hose at odd metre depths in the epilimnion. Samples were coarse-filtered in the field through an 80 um mesh, and TP was measured colourimetrically using the molybdenum blue method in an autoclave on a Technicon continuous flow autoanalyzer, following potassium…	Dissolved organic carbon (DOC) samples were collected bi-weekly to monthly in June, July and August of 2005-2009. Volume-weighted samples were collected using a pump-and-hose at odd metre depths in the epilimnion. Samples were coarse-filtered in the field through an 80 um mesh, and analysed on a Shimadzu TOC-VCPH Total Organic Carbon Analyzer.
44	53	Heney	Secchi data were collected bi-weekly to monthly in June, July and August of 2005-2009, and values are reported as the average calculated over this time period.	Chlorophyll data were collected bi-weekly to monthly in June, July and August of 2005-2009. Volume-weighted samples were collected using a pump-and-hose at odd metre depths through the euphotic zone (estimated as 2 X Secchi depth). Values reported here are the average calculated over this time period after analysis on a spectrophotometer following methanol extraction.	TP data were collected bi-weekly to monthly in June, July and August of 2005-2009. Volume-weighted samples were collected using a pump-and-hose at odd metre depths in the epilimnion. Samples were coarse-filtered in the field through an 80 um mesh, and TP was measured colourimetrically using the molybdenum blue method in an autoclave on a Technicon continuous flow autoanalyzer, following potassium…	Dissolved organic carbon (DOC) samples were collected bi-weekly to monthly in June, July and August of 2005-2009. Volume-weighted samples were collected using a pump-and-hose at odd metre depths in the epilimnion. Samples were coarse-filtered in the field through an 80 um mesh, and analysed on a Shimadzu TOC-VCPH Total Organic Carbon Analyzer.
44	111	Plastic	Secchi data were collected bi-weekly to monthly in June, July and August of 2005-2009, and values are reported as the average calculated over this time period.	Chlorophyll data were collected bi-weekly to monthly in June, July and August of 2005-2009. Volume-weighted samples were collected using a pump-and-hose at odd metre depths through the euphotic zone (estimated as 2 X Secchi depth). Values reported here are the average calculated over this time period after analysis on a spectrophotometer following methanol extraction.	TP data were collected bi-weekly to monthly in June, July and August of 2005-2009. Volume-weighted samples were collected using a pump-and-hose at odd metre depths in the epilimnion. Samples were coarse-filtered in the field through an 80 um mesh, and TP was measured colourimetrically using the molybdenum blue method in an autoclave on a Technicon continuous flow autoanalyzer, following potassium…	Dissolved organic carbon (DOC) samples were collected bi-weekly to monthly in June, July and August of 2005-2009. Volume-weighted samples were collected using a pump-and-hose at odd metre depths in the epilimnion. Samples were coarse-filtered in the field through an 80 um mesh, and analysed on a Shimadzu TOC-VCPH Total Organic Carbon Analyzer.
44	115	Red Chalk Main	Secchi data were collected bi-weekly to monthly in June, July and August of 2005-2009, and values are reported as the average calculated over this time period.	Chlorophyll data were collected bi-weekly to monthly in June, July and August of 2005-2009. Volume-weighted samples were collected using a pump-and-hose at odd metre depths through the euphotic zone (estimated as 2 X Secchi depth). Values reported here are the average calculated over this time period after analysis on a spectrophotometer following methanol extraction.	TP data were collected bi-weekly to monthly in June, July and August of 2005-2009. Volume-weighted samples were collected using a pump-and-hose at odd metre depths in the epilimnion. Samples were coarse-filtered in the field through an 80 um mesh, and TP was measured colourimetrically using the molybdenum blue method in an autoclave on a Technicon continuous flow autoanalyzer, following potassium…	Dissolved organic carbon (DOC) samples were collected bi-weekly to monthly in June, July and August of 2005-2009. Volume-weighted samples were collected using a pump-and-hose at odd metre depths in the epilimnion. Samples were coarse-filtered in the field through an 80 um mesh, and analysed on a Shimadzu TOC-VCPH Total Organic Carbon Analyzer.
45	45	Garda	Secchi data were measured at the deepest point (LTER station) using a bathiscope (to avoid wave disturbance) in June, July, and August, every year, from 2005 to 2009, and values reported here as the average calculated over this period (i.e. based on 3 values per year, total 15 measurements).	Chlorophyll samples were collected at the deepest point (LTER station) between 0 and 2 m (0-2 m) in June, July, and August, every year, from 2005 to 2009, and values reported here as the average calculated over this period (i.e. based on 3 values per year, total 15 measurements). Chlorophyll-a corrected (chl-a) or not (total) by pheopigments was measured on a spectrophotometer following a 90% ace…	Total phosphorus (TP) samples were collected at the deepest point (LTER station) between 0 and 2 m (0-2 m) in June, July, and August, every year, from 2005 to 2009, and values reported here as the average calculated over this period (i.e. based on 3 values per year, total 15 measurements). TP was measured by spectrophotometry after digestion by persulphate oxidation technique (autoclave) and dete…
46	96	Nkuruba	Secchi data were collected at the same time as temperature data. i.e. roughly bi-monthly between March 1992 and February 2012, with a period of reduced sampling (monthly) between August 1998 and June 2001. Values reported here as the average caluclated over this period.	A known volume of water from 2 m depth was filtered through glass fibre filters (0.1 micron mesh) with a hand pump. The ethanol (90%) extraction method and ultrasonification were used to extract Chl-a. The extract was clarified by filtration through glass fibres. Extinction of the extract was measured spectrophotometrically at the maximum peak of Chl a (665 nm and 750 nm). Average reported here i…	Total phosphorus value from Chapman et al. 1998 Hydrobiologia 385: 201-211 (samples were collected in monthly for two years in the early 1990s)
47	78	Lower Lake Zurich	Secchi data were collected monthly for the entire measurement period. The value reported here is the mean for June, July, and August for the years 2005 to 2009	Chlorophyll samples were collected monthly for the entire measurement period. The value reported here is the mean for June, July, and August for the years 2005 to 2009 from the depths 0.0, 1.0, and 2.5 m	Total phosphorus samples were collected monthly for the entire measurement period. The value reported here is the mean for June, July, and August for the years 2005 to 2009 from the depths 0.0, 1.0, and 2.5 m	Dissolved organic carbon (DOC) samples were collected every three months from 1996 to 2005 and monthly thereafter. The value reported here is the mean for June, July, and August for the years 2005 to 2009 from the depths 0.0, 1.0, and 2.5 m
48	8	Baikal	Secchi data was collected 3-4 times per month, and the average value is reported here	Chlorophyll samples were collected 3-4 times per month, and analyzed using spectrophotometry after acetone extraction.
49	20	Bubble Pond	Secchi value is the average from June, July, and August samples during 2006-2008.	Chlorophyll is reported as the average of Jun and Aug samples 2006-2008. Chlorophyll was measured on a spectrophotometer following an acetone extraction, using the Spectronic 1201 Operators Manual, Milton Roy. Section 4.6.8; Standard Methods for the Examination of Water and Wastewater, 18th ed., 1992. Method 10200H; 3. Technology Applications Inc. SOP #IN-027-00, Aug. 1993, Spectrophotometric Det…	TP is the average of Jun. and Aug. samples 2006-2008. TP was measured using a persulfate digestion/ascorbic acid using manual colorimetry using the following references: Standard Methods for the Examination of Water and Wastewater, 20th edition, copyright 1998. Methods 4500-P-B-5 and 4500-P E.; Maine Department of Environmental Protection. Preliminary method for automated determination of low lev…	DOC is the average of April and Oct. samples 2006-2008 DOC is analyzed using the sodium persulfate oxidation method, detected with a carbon analyzer, via infrared spectrophotometry (Methods for Chemical Analysis of Water and Wastes, EPA 600/4-79-020, 1979, Revised 1983)
49	36	Eagle	Secchi value is the average from June, July, and August samples during 2006-2008.	Chlorophyll is reported as the average of Jun and Aug samples 2006-2008. Chlorophyll was measured on a spectrophotometer following an acetone extraction, using the Spectronic 1201 Operators Manual, Milton Roy. Section 4.6.8; Standard Methods for the Examination of Water and Wastewater, 18th ed., 1992. Method 10200H; 3. Technology Applications Inc. SOP #IN-027-00, Aug. 1993, Spectrophotometric Det…	TP is the average of Jun. and Aug. samples 2006-2008. TP was measured using a persulfate digestion/ascorbic acid using manual colorimetry using the following references: Standard Methods for the Examination of Water and Wastewater, 20th edition, copyright 1998. Methods 4500-P-B-5 and 4500-P E.; Maine Department of Environmental Protection. Preliminary method for automated determination of low lev…	DOC is the average of April and Oct. samples 2006-2008 DOC is analyzed using the sodium persulfate oxidation method, detected with a carbon analyzer, via infrared spectrophotometry (Methods for Chemical Analysis of Water and Wastes, EPA 600/4-79-020, 1979, Revised 1983)
49	65	Jordan Pond	Secchi value is the average from June, July, and August samples during 2006-2008.	Chlorophyll is reported as the average of Jun and Aug samples 2006-2008. Chlorophyll was measured on a spectrophotometer following an acetone extraction, using the Spectronic 1201 Operators Manual, Milton Roy. Section 4.6.8; Standard Methods for the Examination of Water and Wastewater, 18th ed., 1992. Method 10200H; 3. Technology Applications Inc. SOP #IN-027-00, Aug. 1993, Spectrophotometric Det…	TP is the average of Jun. and Aug. samples 2006-2008. TP was measured using a persulfate digestion/ascorbic acid using manual colorimetry using the following references: Standard Methods for the Examination of Water and Wastewater, 20th edition, copyright 1998. Methods 4500-P-B-5 and 4500-P E.; Maine Department of Environmental Protection. Preliminary method for automated determination of low lev…	DOC is the average of April and Oct. samples 2006-2008 DOC is analyzed using the sodium persulfate oxidation method, detected with a carbon analyzer, via infrared spectrophotometry (Methods for Chemical Analysis of Water and Wastes, EPA 600/4-79-020, 1979, Revised 1983)
50	2	Aleknagik	Secchi data were collected approximately every two weeks in June, July, and August, and values reported here as the average calculated over this period.	Chlorophyll samples were collected approximately monthly in June, July, and August from the epilimnion of the lake, and filtered onto GFC filters. Total chlorophyll was measured on a Turner Designs Trilogy fluorometer following a 100% methanol extraction.
50	11	Beverley	Secchi data were collected approximately every two weeks in June, July, and August, and values reported here as the average calculated over this period.	Chlorophyll samples were collected approximately monthly in June, July, and August from the epilimnion of the lake, and filtered onto GFC filters. Total chlorophyll was measured on a Turner Designs Trilogy fluorometer following a 100% methanol extraction.
50	25	Chignik	Secchi data were collected approximately every two weeks in June, July, and August, and values reported here as the average calculated over this period.	Chlorophyll samples were collected approximately monthly in June, July, and August from the epilimnion of the lake, and filtered onto GFC filters. Total chlorophyll was measured on a Turner Designs Trilogy fluorometer following a 100% methanol extraction.
50	55	Hidden	Secchi data were collected approximately every two weeks in June, July, and August, and values reported here as the average calculated over this period.	Chlorophyll samples were collected approximately monthly in June, July, and August from the epilimnion of the lake, and filtered onto GFC filters. Total chlorophyll was measured on a Turner Designs Trilogy fluorometer following a 100% methanol extraction.
50	72	Kulik	Secchi data were collected approximately every two weeks in June, July, and August, and values reported here as the average calculated over this period.	Chlorophyll samples were collected approximately monthly in June, July, and August from the epilimnion of the lake, and filtered onto GFC filters. Total chlorophyll was measured on a Turner Designs Trilogy fluorometer following a 100% methanol extraction.
50	77	Little Togiak	Secchi data were collected approximately every two weeks in June, July, and August, and values reported here as the average calculated over this period.	Chlorophyll samples were collected approximately monthly in June, July, and August from the epilimnion of the lake, and filtered onto GFC filters. Total chlorophyll was measured on a Turner Designs Trilogy fluorometer following a 100% methanol extraction.
50	81	Lynx	Secchi data were collected approximately every two weeks in June, July, and August, and values reported here as the average calculated over this period.	Chlorophyll samples were collected approximately monthly in June, July, and August from the epilimnion of the lake, and filtered onto GFC filters. Total chlorophyll was measured on a Turner Designs Trilogy fluorometer following a 100% methanol extraction.
50	94	Nerka	Secchi data were collected approximately every two weeks in June, July, and August, and values reported here as the average calculated over this period.	Chlorophyll samples were collected approximately monthly in June, July, and August from the epilimnion of the lake, and filtered onto GFC filters. Total chlorophyll was measured on a Turner Designs Trilogy fluorometer following a 100% methanol extraction.
50	149	Washington	Secchi data were collected approximately every two weeks in June, July, and August of 2005-2009, and values reported here as the average calculated over this period.	Chlorophyll samples were collected approximately monthly in June, July, and August of 2005-2007 and 2009 from the epilimnion of the lake (between 0.5 and 5 m). There is no data for 2008. Total chlorophyll was measured on a Turner Designs Trilogy fluorometer following a 100% methanol extraction.	Samples for total phosphorus was collected every two weeks, from 1 -5.4 m. Data is available from website: http://green2.kingcounty.gov/lakes/Query.aspx (use Lake Washington -0852 station)	Sampling was collected every two weeks, from 1 -5.4 m. Data is available from website: http://green2.kingcounty.gov/lakes/Query.aspx (use Lake Washington -0852 station)
51	108	Piburgersee	Secchi data (25 cm diameter disk) were collected approximately monthly in June, July, and August of 2005-2009, and values reported here as the average calculated over this period.	Chlorophyll samples were collected approximately monthly in June, July, and August of 2005-2009 from the epilimnion of the lake (between surface and 6 m depth at 3 m depth intervals, i.e., average for 3 depths) in the deepest part of the lake. Chlorophyll was measured spectrophotometrically after acetone extraction and corrected for phaeopigments according to Lorenzen (1967)	Total phosphorus was measured on approximately monthly water samples taken from the upper six meters in the deepest part of the lake in June, July, and August 2005-2009, with the average of these samples reported here. Total phosphorus was measured using the molybdenum blue method following sulphuric acid and hydrogen peroxide digestion as described in Schmid, M. & Ambühl, H. Die Bestimmung gerin…	Dissolved organic carbon (DOC) samples were collected on approximately monthly water samples taken from the upper six meters in the deepest part of the lake in June, July, and August 2005-2009. Values reported here represent the average of these samples after analysis on a Shimadzu TOC-VCPH Total Organic Carbon Analyzer.
52	28	Constance	Secchi data were collected in June, July, and August of 2005-2009 (twice per month in 2005 and in July and August 2006, and once per month in June 2006 and from 2007-2009). Values reported here are the average calculated over the yearly summer (June, July, August) means of this period.	Chlorophyll samples were collected approximately weekly in June, July, and August of 2005-2009 close to the surface. Chlorophyll-a was measured with a Varian Cary 50 UV-Vis Spectrophotometer. The sampling site for chlorophyll measurements was in the "Überlinger See" (depth at sampling site: 140 m), a fjordlike appendix of Upper Lake Constance, which is limnologically similar to the main Upper Lak…	Total phosphorus was calculated from measurements of different phosphorus fractions measured close to the surface (0.01 m depth) in June, July, and August of 2005-2009 (twice per month in 2005 and in July and August 2006, and once per month in June 2006 and from 2007-2009) at the deepest part of the lake.
53	35	Douglas	Secchi data were collected weeking in June, July, August, and sometimes September of 2000-20017, and values reported here as the average calculated over this period.	Chlorophyll samples were taken every ten minutes starting in late April or May until late October or Early Novermber from 2009 to 2017 from the epilimnion of the lake (between 0.5 and 3 m). The YSI reading actually recording a relative fluorescence unit (RFU) and using a formula to estimate chl concentrations in μg/L.
54	69	Kivu	The average of 163 Secchi depth measurments collected approximately every two weeks (but with data gaps) between 2002 and 2011 is reported here	From Sarmento et al. (2012): "In a more complete limnological survey carried out in 2002-2004 ... phytoplankton biomass and composition were assessed combining diverse complementary techniques such as HPLC analysis of marker pigments and CHEMTAX processing, flow cytometry, and epi fluorescence and electron microscopy."		From Borges et al. (2014): "DOC and d13C-DOC were measured with a customized Thermo HiperTOC coupled to a Delta+XL IRMS. POC and d13C-POC from filters were determined on a Thermo EA-IRMS."
55	1	Acton	Secchi data were collected weekly in June, July, and August of 2005-2009, and values reported here as the average calculated over this period	Chlorophyll samples were collected weekly from the euphotic zone of the lake in June, July, and August of 2005-2009. Chlorophyll-a was measured on a Turner TD-700 fluorometer following acetone extraction.	Total phosphorus was measured weekly on samples taken from the euphotic zone of the lake. Total phosphorus was measured using the molybdenum blue method following potassium persulfate digestion on a Lachat FIA 8000 autoanalyzer.
56	18	Brunner	Secchi data were collected approximately monthly in Dec-Feb of 2010-2014, and values reported here as the average calculated over this period.	Chlorophyll samples were collected approximately monthly in Dec-Feb of 2010-2014, and values reported here as the average calculated over this period. Methods included acetone pigment extraction and spectrofluorometric measurement.	Total phosphorus was measured on approximately monthly water samples taken from the upper 25 meters (0-25 m) in the deepest part of the lake in Dec-Feb 2010-2014, with the average of these samples reported here. Total phosphorus was measured using the molybdenum blue method following potassium persulfate digestion (Persulphate digest, molybdenum blue FIA)	DOC was estimated from absorbance, measured approximately monthly, using the methods of Davies-Colley, R.J., and Nagels, J.W. (2008). Predicting light penetration into river waters. J. Geophys. Res. 113: G03028, doi:10.1029/2008JG000722, and Collier, K.J. (1987). Spectrophotometric determination of dissolved organic carbon in some South Island streams and rivers, NZ J Mar Freshw Res , 21:2, 349-3…
56	137	Tarawera	Secchi data were collected approximately monthly in Dec-Feb of 2010-2014, and values reported here as the average calculated over this period.	Chlorophyll samples were collected approximately monthly in Dec-Feb of 2010-2014, and values reported here as the average calculated over this period. Methods included acetone pigment extraction and spectrofluorometric measurement.	Total phosphorus was measured on approximately monthly water samples taken from the upper 17 meters (0-17 m) in the deepest part of the lake in Dec-Feb 2010-2014, with the average of these samples reported here. Total phosphorus was measured using the molybdenum blue method following potassium persulfate digestion (Persulphate digest, molybdenum blue FIA)	DOC is reported as the average from samples collected from Dec-Feb during 2010-2014
56	138	Taupo	Secchi data were collected approximately every 3 weeks in Dec-Feb of 2010-2014, and values reported here as the average calculated over this period.	Chlorophyll samples were collected approximately every 3 weeks in Dec-Feb of 2010-2014, and values reported here as the average calculated over this period. Methods included acetone pigment extraction and spectrofluorometric measurement.	Total phosphorus was measured on approximately monthly water samples taken from the upper 10 meters (0-10 m) in the deepest part of the lake in Dec-Feb 2010-2014, with the average of these samples reported here. Total phosphorus was measured using the molybdenum blue method following potassium persulfate digestion (Persulphate digest, molybdenum blue FIA)	DOC was measured 2x per year at 0 and 10 m depth, and the average is reported from Dec-Feb during 2010-2014
57	13	Bighorn	Standard method using a 20-cm diameter Secchi disc, 1966-1972 and 1991-2009, in late June-September, and the average value is reported here		Unfiltered water samples were collected from the mid-lake epilimnion using a 3 m long integrative polyethlylene tube, followed by Flow Injection Analysis (Lachat QuikChem 8500 FIA automated ion analyzer)	Water samples were collected from the mid-lake epilimnion using a 3 m long integrative polyethlylene tube and filtered using pre-ashed Whatman GF/F filters. Chemical analysis on a Shimadzu TOC-VCPH Total Organic Carbon Analyzer.
57	51	Harrison	Standard method using a 20-cm diameter Secchi disc, 1966-1972 and 1991-2009, in late June-September, and the average value is reported here		Unfiltered water samples were collected from the mid-lake epilimnion using a 3 m long integrative polyethlylene tube, followed by Flow Injection Analysis (Lachat QuikChem 8500 FIA automated ion analyzer)	Water samples were collected from the mid-lake epilimnion using a 3 m long integrative polyethlylene tube and filtered using pre-ashed Whatman GF/F filters. Chemical analysis on a Shimadzu TOC-VCPH Total Organic Carbon Analyzer.
57	110	Pipit	Standard method using a 20-cm diameter Secchi disc, 1966-1972 and 1991-2009, in late June-September, and the average value is reported here		Unfiltered water samples were collected from the mid-lake epilimnion using a 3 m long integrative polyethlylene tube, followed by Flow Injection Analysis (Lachat QuikChem 8500 FIA automated ion analyzer)	Water samples were collected from the mid-lake epilimnion using a 3 m long integrative polyethlylene tube and filtered using pre-ashed Whatman GF/F filters. Chemical analysis on a Shimadzu TOC-VCPH Total Organic Carbon Analyzer.
57	126	Snowflake	Standard method using a 20-cm diameter Secchi disc, 1966-1972 and 1991-2009, in late June-September, and the average value is reported here		Unfiltered water samples were collected from the mid-lake epilimnion using a 3 m long integrative polyethlylene tube, followed by Flow Injection Analysis (Lachat QuikChem 8500 FIA automated ion analyzer)	Water samples were collected from the mid-lake epilimnion using a 3 m long integrative polyethlylene tube and filtered using pre-ashed Whatman GF/F filters. Chemical analysis on a Shimadzu TOC-VCPH Total Organic Carbon Analyzer.
58	114	Pyhäselkä	Secchi data were collected in August of 2005-2009. In addition, data were collected in July of 2008, and June of 2009. Values reported here are the average calculated over this period.	Chlorophyll samples were collected in August of 2005-2009 from the epilimnion of the lake (between 0-2 m). In addition, samples were collected in July of 2008, and June of 2009. Values reported here are the average calculated over this period. Chlorophyll was measured spectrophotometrically after ethanol extraction.	Total phosphorus was measured in August of 2005-2009 from the epilimnion of the lake (1 m) in the deepest part of the lake. In addition, phosphorus was measured in July of 2008, and June of 2009, and the average of these samples are reported here. Total phosphorus was measured using the ammonium molybdate spectrometric method.	Total organic carbon (TOC) samples were collected from the epilimnion (1 m) of the deepest part of the lake in August of 2006-2008. Values reported here represent the average of these samples after analysis on a Shimadzu Total Organic Carbon Analyzer. Note that no DOC analyses have been carried out, so TOC results are presented here. However, in Lake Pyhäselkä the mean values of TOC and DOC were …
59	4	Allgjuttern	All values are mean values (2005-5009) based on monthly samples taken during the open water season, June-August	All values are mean values (2005-2009) based on monthly samples taken at 0.5 m water depth during the open water season from June-August	Total phosphorus is reported as the mean value from 2005-2009 based on monthly samples taken at 0.5 m water depth during the open water season, June-August	All values are mean values (2005-5009) based on monthly samples taken at 0.5 m water depth during the open water season, June-August
59	19	Brunnsjön	All values are mean values (2005-5009) based on monthly samples taken during the open water season, June-August	All values are mean values (2005-2009) based on monthly samples taken at 0.5 m water depth during the open water season from June-August	Total phosphorus is reported as the mean value from 2005-2009 based on monthly samples taken at 0.5 m water depth during the open water season, June-August	All values are mean values (2005-5009) based on monthly samples taken at 0.5 m water depth during the open water season, June-August
59	41	Fiolen	All values are mean values (2005-5009) based on monthly samples taken during the open water season, June-August	All values are mean values (2005-2009) based on monthly samples taken at 0.5 m water depth during the open water season from June-August	Total phosphorus is reported as the mean value from 2005-2009 based on monthly samples taken at 0.5 m water depth during the open water season, June-August	All values are mean values (2005-5009) based on monthly samples taken at 0.5 m water depth during the open water season, June-August
59	44	Fräcksjön	All values are mean values (2005-5009) based on monthly samples taken during the open water season, June-August	All values are mean values (2005-2009) based on monthly samples taken at 0.5 m water depth during the open water season from June-August	Total phosphorus is reported as the mean value from 2005-2009 based on monthly samples taken at 0.5 m water depth during the open water season, June-August	All values are mean values (2005-5009) based on monthly samples taken at 0.5 m water depth during the open water season, June-August
59	103	Övre Skärsjön	All values are mean values (2005-5009) based on monthly samples taken during the open water season, June-August	All values are mean values (2005-2009) based on monthly samples taken at 0.5 m water depth during the open water season from June-August	Total phosphorus is reported as the mean value from 2005-2009 based on monthly samples taken at 0.5 m water depth during the open water season, June-August	All values are mean values (2005-5009) based on monthly samples taken at 0.5 m water depth during the open water season, June-August
59	116	Remmarsjön	All values are mean values (2005-5009) based on monthly samples taken during the open water season, June-August	All values are mean values (2005-2009) based on monthly samples taken at 0.5 m water depth during the open water season from June-August	Total phosphorus is reported as the mean value from 2005-2009 based on monthly samples taken at 0.5 m water depth during the open water season, June-August	All values are mean values (2005-5009) based on monthly samples taken at 0.5 m water depth during the open water season, June-August
59	118	Rotehogstjärnen	All values are mean values (2005-5009) based on monthly samples taken during the open water season, June-August	All values are mean values (2005-2009) based on monthly samples taken at 0.5 m water depth during the open water season from June-August	Total phosphorus is reported as the mean value from 2005-2009 based on monthly samples taken at 0.5 m water depth during the open water season, June-August	All values are mean values (2005-5009) based on monthly samples taken at 0.5 m water depth during the open water season, June-August
59	131	St Skärsjön	All values are mean values (2005-5009) based on monthly samples taken during the open water season, June-August	All values are mean values (2005-2009) based on monthly samples taken at 0.5 m water depth during the open water season from June-August	Total phosphorus is reported as the mean value from 2005-2009 based on monthly samples taken at 0.5 m water depth during the open water season, June-August	All values are mean values (2005-5009) based on monthly samples taken at 0.5 m water depth during the open water season, June-August
59	132	Stensjön	All values are mean values (2005-5009) based on monthly samples taken during the open water season, June-August	All values are mean values (2005-2009) based on monthly samples taken at 0.5 m water depth during the open water season from June-August	Total phosphorus is reported as the mean value from 2005-2009 based on monthly samples taken at 0.5 m water depth during the open water season, June-August	All values are mean values (2005-5009) based on monthly samples taken at 0.5 m water depth during the open water season, June-August
59	133	Stora Envättern	All values are mean values (2005-5009) based on monthly samples taken during the open water season, June-August	All values are mean values (2005-2009) based on monthly samples taken at 0.5 m water depth during the open water season from June-August	Total phosphorus is reported as the mean value from 2005-2009 based on monthly samples taken at 0.5 m water depth during the open water season, June-August	All values are mean values (2005-5009) based on monthly samples taken at 0.5 m water depth during the open water season, June-August
59	146	Vänern	All values are mean values (2005-5009) based on monthly samples taken during the open water season, June-August	All values are mean values (2005-2009) based on monthly samples taken at 0.5 m water depth during the open water season from June-August	Total phosphorus is reported as the mean value from 2005-2009 based on monthly samples taken at 0.5 m water depth during the open water season, June-August	All values are mean values (2005-5009) based on monthly samples taken at 0.5 m water depth during the open water season, June-August
60	47	Giles	Secchi data were collected approximately monthly in June, July, and August of 2005-2009, and values reported here as the average calculated over this period.	Chlorophyll samples were collected approximately monthly in June, July, and August of 2005-2009 from the epilimnion of the lake (between 0.5 and 3 m). Total chlorophyll was measured on a Turner Designs fluorometer following a 5:1 acetone:methanol extraction.	Total phosphorus was measured on approximately monthly water samples taken from the upper three meters (0.5-3 m) in the deepest part of the lake in June, July, and August 2014-2015, with the average of these samples reported here. Total phosphorus was measured using the molybdenum blue method following potassium persulfate digestion on a Lachat FIA 8500 autoanalyzer. Note that sufficient TP data …	Dissolved organic carbon (DOC) samples were collected monthly to semi-weekly from the epilimnion (0.5-3 m) of the deepest part of the lake in June, July, and August of 2005-2009. Values reported here represent the average of these samples after analysis on a Shimadzu TOC-VCPH Total Organic Carbon Analyzer.
60	74	Lacawac	Secchi data were collected approximately monthly in June, July, and August of 2005-2009, and values reported here as the average calculated over this period.	Chlorophyll samples were collected approximately monthly in June, July, and August of 2005-2009 from the epilimnion of the lake (between 0.5 and 3 m). Total chlorophyll was measured on a Turner Designs fluorometer following a 5:1 acetone:methanol extraction.	Total phosphorus was measured on approximately monthly water samples taken from the upper three meters (0.5-3 m) in the deepest part of the lake in June, July, and August 2014-2015, with the average of these samples reported here. Total phosphorus was measured using the molybdenum blue method following potassium persulfate digestion on a Lachat FIA 8500 autoanalyzer. Note that sufficient TP data …	Dissolved organic carbon (DOC) samples were collected monthly to semi-weekly from the epilimnion (0.5-3 m) of the deepest part of the lake in June, July, and August of 2005-2009. Values reported here represent the average of these samples after analysis on a Shimadzu TOC-VCPH Total Organic Carbon Analyzer.
61	125	Shira	Secchi data were collected in July-August at irregular 5-10 days intervals of 1995-1997 (17 measurements), and value reported here is the calculated average. Full Secchi data are published in Zotina T.A., Tolomeev A. P., Degermendzhy N.N. 1999. Lake Shira, a Siberian salt lake: Ecosystem structure and function. 1. Major physico-chemical and biological features. International Journal of Salt Lake …	Samples were collected in June, July and August 2001 and late July 2002 from the surface to the depth of 4 meters. Total chlorophyll was measured on spectrophotometer UVICOM 943 (France) after extraction of pigments in ethanol according to Nusch E. 1980 Comparison of Different Methods for Chlorophyll and Phaeopigment Determination. Archiv fur Hydrobiologie, 14, 14-36. PS. We have deep chlorophyll…	Total phosphorus was measured on approximately monthly water samples taken from the surface to the depth of the 4 meters in June, July, and August 2007-2009, with the average of these samples reported here. Total phosphorus was measured using ammonium molybdate method with persulphate digestion of unfiltered samples with photocolourimeter KFK-2 (Russia).	Dissolved organic carbon was measured occasionally in August 2000. Samples were taken for the epilimnion (0-4 meters). DOC concentration was measured with total organic carbon (TOC) analyser (Shimadzu, TOC 5000). This DOC values are published in Quesada, A., Jüttner, F., Zotina, T., Tolomeyev, A.P. and Degermendzhy, A.G., 2002. Heterotrophic capability of a metalimnetic plankton population in sal…
39	153	Vulture Lake	Secchi data were collected approximately monthly in July, August, and September of 1998-2009, and in August only from 2009-2014. Values reported here as the average calculated from 2005-2009 (July, August, September).	Chlorophyll a samples were collected from 1997 to 2014 and presented here as a range from 2005-2009. Triplicate samples were collected once in August and filtered onto a 0.45µm nitrocellulose filter and sent to the laboratory for biomass analysis.	Total phosphorus measured from 1997 to 2014. Samples were collected monthly (July, August, September) in duplicate or triplicate from top and mid depths. Samples were analyzed for total phosphorus in an accredited laboratory. The average of these samples from 2005-2009 is reported here.	DOC was not directly measured, but calculated from TOC, which is measured monthly (July, August, September) each year. The average of these samples from 2005-2009 is reported here.
